# Supplementary material for: A redox-based electrogenetic CRISPR system to connect with and control biological information networks
Source: Nat Commun. 2020 May 15;11:2427. doi: 10.1038/s41467-020-16249-x (PMC7228920; doi:10.1038/s41467-020-16249-x)
Supplement: Supplementary file 4 — Source Data [file 41467_2020_16249_MOESM4_ESM.xlsx]

## Sheet: Fig 2b
Fig 2B
	Relative fold changes in gRNA expression
PYO (µM)	rep 1	rep 2	rep 3
0	0.793517	0.959486	1.31342
0.01	1.05507	0.952858	1.0255
0.1	1.25122	1.3912	1.71515
1	4.29701	3.5048	6.1404
10	5.98078	5.36037	4.25551

## Sheet: Fig 2c
Fig 2C	Relative Fluorescence Unit (RFU)
Hours	No gRNA			0 µM PYO			0.1 µM PYO			1 µM PYO			5 µM PYO			10 µM PYO
2	1.89733	3.60233	3.88333	37.8453	39.6673	41.2723	53.7723	52.5843	56.8503	54.8553	52.2133	55.9013	53.3723	51.4643	53.1933	43.9743	45.5683	46.5703
4	11.3853	9.02733	9.06733	93.2163	80.5493	80.7833	308.169	271.959	256.469	330.234	288.354	284.967	257.696	239.672	241.152	143.673	142.632	136.902
6	40.6207	33.4977	35.3087	361.12	300.668	319.037	1289.25	1184.13	1159.31	1372.3	1240.43	1189.43	1260.06	1114.13	1146.65	831.516	760.952	742.769
8	70.212	56.964	59.514	654.651	565.064	554.737	2206.22	1945.14	1889.51	2356.3	2076.87	2031.42	2180.05	1966.95	2024.57	1570.65	1521.22	1492.63
10	101.474	87.7107	92.2137	1125.45	1042.32	1027.79	3147.53	2945.04	2756.55	3419.75	3175.21	3084.46	3231.14	3100.47	3156.13	2435.59	2464.43	2478.28
12	117.856	102.181	99.3537	1359.57	1268.36	1185.89	3524.98	3148.44	3001.14	3872.64	3451.22	3345.34	3649.67	3401.64	3355.55	2874.9	2821.45	2797.36

## Sheet: Fig 2d
Fig 2D		PYO (µM)
		0 µM				0.1 µM				1 µM				5 µM
Relative AI-1 activities	No and Low PYO	3.07731	3.12469	2.616	2.488	3.35411	3.57107	1.871	2.398
	High PYO									5.72818	5.63092	4.942	5.182	6.69327	7.30923	4.107	4.265

## Sheet: Fig 3b
Fig 3B
		Relative fold changes in gene expression
	Charge (C)	gRNA			phiLOV
	0	1.43065	0.74777	0.934759	1.43065	0.74777	0.934759
	-0.03	1.95839	2.71635	3.66463	1.95839	2.71635	3.66463
	-0.06	3.49106	3.14196	3.49591	3.49106	3.14196	3.49591
	-0.12	9.19383	5.15391	5.55069	9.19383	5.15391	5.55069
	-0.25	8.08735	9.50487	5.83069	8.08735	9.50487	5.83069
	-0.5	5.62427	3.65448	3.65955	5.62427	3.65448	3.65955

## Sheet: Fig 3c
Fig 3C
		Fluorescence (a.u)
	Hours	-0.4 C			-0.2 C			-0.1 C			-0.05 C			0 C
	1	667	703	656	627	793	804	505	305	752	460	469	315	78	84	87
	2	1413	1778	809	749	1132	749	1033	987	617	313	359	285	86	82	88
	3	1282	1366	1432	970	787	936	580	346	255	223	253	211	96	95	101
	4	1052	1792	1698	919	521	1144	364	215	180	171	189	153	110	119	109
	5	1228	1338	1498	487	480	665	232	176	126	162	188	107	131	123	121
	6	965	635	663	276	367	304	161	175	99	160	185	89	117	115	106

## Sheet: Fig 3d
Fig 3D
	0 C			-0.03 C			-0.06 C			-0.1 C
No and Low Charge	5.31092	4.99031	4.65577	3.47092	3.8891	5.17152							Relative AI-1 activities
High Charge							8.2382	8.14062	7.65274	9.66002	7.55516	8.65638

## Sheet: Fig 4b
Fig 4B			Relative fold changes in soxS expression
			No PYO			PYO (5 μM)
	dCas9	Control gRNA	0.544373	1.16932	1.57098	11.1476	9.30281	13.6579
		S1 gRNA	0.112552	0.292938	0.352737	0.610332	0.559677	0.946495
		S2 gRNA	0.352249	0.409992	0.321227	1.65366	0.982594	0.390033
	dCas9-ω	Control gRNA	1.13734	0.969066	1.61739	21.7911	19.8858	11.3504
		S1 gRNA	0.079421	0.17119	0.135622	2.25897	1.04802	0.658231
		S2 gRNA	0.236952	0.366953	0.615857	3.02653	1.60066	1.15963

## Sheet: Fig 4c
Fig 4C		Fluorescence (a.u)
	Hours	WT (soxS+)			SoxRS KO			WT (soxS+) + S1 gRNA from J23119 promoter			WT (soxS+) + S1 gRNA from SoxS promoter
	2	746	737	698	1993	2005	2224	2694	2765	2754	2691	2385	2036
	4	491	271	388	2104	1895	1990	2084	2058	2092	1729	1856	1230
	6	230	223	234	1168	826	1060	962	907	958	1305	1578	1009

## Sheet: Fig 4d
Fig 4D				Fluorescence (a.u)
				2 hours			4 hours			6 hours
	No Charge	gRNA - and dCas9-ω -		84	87	87	61	67	60	70	75	81
		dCas9-ω +	gRNA -	51	56	67	66	65	69	73	73	77
			gRNA +	91	103	89	62	80	76	52	50	50
	-0.5 Coulomb	gRNA- and dCas9-ω -		399	511	459	410	540	523	314	338	359
		dCas9-ω +	gRNA -	589	624	686	416	610	429	316	327	257
			gRNA +	443	401	513	669	685	689	791	734	841

## Sheet: Fig 5b
Fig 5B
		Ferricyanide (mM)
	Distance (inches)	0 hr			1 hr			2 hr			3 hr			4 hr			5 hr			6 hr			7 hr			8 hr
	0	0.060405	0.012891	0.047145	0.469982	0.40663	0.534807	0.563536	0.453039	0.688766	1.17422	0.656354	0.932597	1.19374	0.98895	1.09208	1.45562	1.15285	1.21473	1.52965	1.53554	1.6674	2.11676	2.04125	2.1639	2.21216	2.66814	2.90681
	1.25	0.062615	0.016943	0.006998	0.185267	0.107551	0.12744	0.444936	0.231676	0.339963	0.597053	0.368324	0.451197	0.809208	0.67477	0.598158	0.933333	0.871087	0.725599	1.26998	1.03499	1.08214	1.6593	1.46261	1.15801	1.68361	1.37569	1.60332
	2.75	0.056354	-0.01915	0.013996	0.194843	0.090608	0.102762	0.379374	0.34733	0.248619	0.550276	0.370902	0.375691	0.65488	0.679558	0.61989	0.858932	0.717127	0.843462	1.1779	0.935912	0.955433	1.47403	1.17937	1.16869	1.59668	1.3849	1.41068
	4.25	0.046041	0.005893	0.026151	0.147698	0.149908	0.110866	0.34954	0.294659	0.224309	0.479926	0.397422	0.383425	0.643462	0.655617	0.60442	0.860405	0.811418	0.788582	1.16022	1.00368	0.910497	1.37164	1.26924	1.08214	1.5547	1.24751	1.31713
	5.5	0.062247	0.022468	0.012891	0.133333	0.128177	0.110866	0.229466	0.242726	0.256354	0.471455	0.40442	0.406262	0.697974	0.558748	0.60442	0.862983	0.753223	0.768692	1.14954	0.923757	0.957643	1.3849	1.13628	1.08066	1.61252	1.29908	1.41621

[truncated: 22 more sheets: Fig 5c, Fig 5d, Fig. S1, Fig. S2, Fig. S3, Fig. S4, Fig. S5a, Fig. S5b, Fig. S5c, Fig. S6, Fig. S7B, Fig. S7C, Fig. S7D, Fig. S8A, Fig. S8B, Fig. S8C, Fig. S9, Fig. S10, Fig. S11, Fig. S12b …]
